# Supplementary material for: Effects of internal low-dose irradiation from 131I on gene expression in normal tissues in Balb/c mice
Source: EJNMMI Res. 2011 Nov 28;1:29. doi: 10.1186/2191-219X-1-29 (PMC3251037; doi:10.1186/2191-219X-1-29)
Supplement: Additional file 1 — Additional information on the biological processes in the different tissue types. A supplementary table consisting of additional data on the different biological processes in the different tissue types. [file 2191-219X-1-29-S1.XLS]

## Sheet: Blad1
Kidney cortex 13 kBq
Term	P-Value	Q-Bound	Present	Total
regulation of cell migration	0.0027430844372809643	1.0	3	10
transport	0.007788065275073881	1.0	20	374
defense response	0.009727473772430446	1.0	5	44
eye development (sensu Mammalia)	0.012463271682436276	1.0	2	6
response to oxidative stress	0.015638443878020786	1.0	3	18
patterning of blood vessels	0.028190999933805607	1.0	2	9
lipoprotein metabolism	0.028190999933805607	1.0	2	9
protein folding	0.029404263027812585	1.0	5	58
water homeostasis	0.03009892654166857	1.0	1	1
negative regulation of gluconeogenesis	0.03009892654166857	1.0	1	1
receptor clustering	0.03009892654166857	1.0	1	1
negative regulation of blood pressure	0.03009892654166857	1.0	1	1
neurotransmitter receptor metabolism	0.03009892654166857	1.0	1	1
plasma membrane organization and biogenesis	0.03009892654166857	1.0	1	1
positive regulation of signal transduction	0.03009892654166857	1.0	1	1
bone remodeling	0.03009892654166857	1.0	1	1
regulation of synaptic growth at neuromuscular junction	0.03009892654166857	1.0	1	1
positive regulation of actin filament polymerization	0.03009892654166857	1.0	1	1
amiloride transport	0.03009892654166857	1.0	1	1
glycerol biosynthesis from pyruvate	0.03009892654166857	1.0	1	1
regulation of neuronal synaptic plasticity	0.03009892654166857	1.0	1	1
regulation of axon extension	0.03009892654166857	1.0	1	1
regulation of hormone secretion	0.03009892654166857	1.0	1	1
canalicular bile acid transport	0.03009892654166857	1.0	1	1
negative regulation of lipoprotein lipase activity	0.03009892654166857	1.0	1	1
protection from natural killer cell mediated cytotoxicity	0.03009892654166857	1.0	1	1
positive regulation of fatty acid metabolism	0.03009892654166857	1.0	1	1
lipid transport	0.030432620504568166	1.0	3	23
steroid biosynthesis	0.03403288880842	1.0	3	24
amino acid transport	0.034552978807901265	1.0	2	10
Kidney cortex 130 kBq
Term	P-Value	Q-Bound	Present	Total
defense response	5.42382543997026E-7	7.398097900119436E-4	8	44
immune response	7.182360973689482E-5	0.04898370184056227	9	107
inflammatory response	0.004098721923284443	1.0	4	39
cytolysis	0.016962229453050683	1.0	2	12
positive regulation of striated muscle development	0.01704904230681447	1.0	1	1
choline metabolism	0.01704904230681447	1.0	1	1
negative regulation of gluconeogenesis	0.01704904230681447	1.0	1	1
positive regulation of signal transduction	0.01704904230681447	1.0	1	1
amine metabolism	0.01704904230681447	1.0	1	1
skeletal muscle regeneration	0.01704904230681447	1.0	1	1
glycerol biosynthesis from pyruvate	0.01704904230681447	1.0	1	1
regulation of neuronal synaptic plasticity	0.01704904230681447	1.0	1	1
regulation of axon extension	0.01704904230681447	1.0	1	1
negative regulation of lipoprotein lipase activity	0.01704904230681447	1.0	1	1
negative regulation of enzyme activity	0.01704904230681447	1.0	1	1
protection from natural killer cell mediated cytotoxicity	0.01704904230681447	1.0	1	1
positive regulation of fatty acid metabolism	0.01704904230681447	1.0	1	1
ubiquitin-dependent protein catabolism	0.022878269293322047	1.0	2	14
lipid metabolism	0.032167266765887874	1.0	4	71
negative regulation of osteoclast differentiation	0.03381094284862278	1.0	1	2
positive regulation of lipid metabolism	0.03381094284862278	1.0	1	2
fatty acid oxidation	0.03381094284862278	1.0	1	2
cholesterol catabolism	0.03381094284862278	1.0	1	2
aging	0.03381094284862278	1.0	1	2
regulation of macrophage activation	0.03381094284862278	1.0	1	2
positive regulation of glucose import	0.03381094284862278	1.0	1	2
hormone-mediated signaling	0.03381094284862278	1.0	1	2
establishment of blood-nerve barrier	0.03381094284862278	1.0	1	2
vasodilation	0.03381094284862278	1.0	1	2
acetyl-CoA metabolism	0.03381094284862278	1.0	1	2
retinoic acid metabolism	0.03381094284862278	1.0	1	2
response to glucose stimulus	0.03381094284862278	1.0	1	2
cellular response to starvation	0.03381094284862278	1.0	1	2
cholesterol metabolism	0.03681580154544144	1.0	2	18
cellular physiological process	0.04473166001650505	1.0	2	20
negative regulation of apoptosis	0.04473166001650505	1.0	2	20
Kidney cortex 260 kBq
Term	P-Value	Q-Bound	Present	Total
acute-phase response	0.0017447714865802735	1.0	3	14
negative regulation of cell adhesion	0.003054710370380689	1.0	2	5
electron transport	0.009247342460057645	1.0	7	133
positive regulation of nitric oxide biosynthesis	0.017890970321965818	1.0	1	1
alanyl-tRNA aminoacylation	0.017890970321965818	1.0	1	1
glycerol biosynthesis from pyruvate	0.017890970321965818	1.0	1	1
eye photoreceptor cell differentiation	0.017890970321965818	1.0	1	1
protection from natural killer cell mediated cytotoxicity	0.017890970321965818	1.0	1	1
regulation of transcription from RNA polymerase II promoter	0.03226736705269534	1.0	2	16
skin development	0.03546555295829711	1.0	1	2
positive regulation of axon extension	0.03546555295829711	1.0	1	2
negative regulation of osteoclast differentiation	0.03546555295829711	1.0	1	2
response to sterol depletion	0.03546555295829711	1.0	1	2
epidermal growth factor receptor signaling pathway	0.03546555295829711	1.0	1	2
thermoregulation	0.03546555295829711	1.0	1	2
transcription from RNA polymerase II promoter	0.03546555295829711	1.0	1	2
retinoid metabolism	0.03546555295829711	1.0	1	2
amyloid precursor protein catabolism	0.03546555295829711	1.0	1	2
cytoskeleton organization and biogenesis	0.04325839508561168	1.0	3	44
complement activation	0.04442414634792863	1.0	2	19
Kidney medulla 13 kBq
Term	P-Value	Q-Bound	Present	Total
defense response	0.002268078308409923	1.0	6	44
cortical actin cytoskeleton organization and biogenesis	0.005623822503094794	1.0	2	4
positive regulation of angiogenesis	0.005623822503094794	1.0	2	4
cellular defense response	0.005623822503094794	1.0	2	4
cell migration	0.00686087534648765	1.0	3	13
cell-matrix adhesion	0.008533560542297553	1.0	3	14
mRNA splice site selection	0.013488814162958912	1.0	2	6
muscle development	0.013488814162958912	1.0	2	6
parturition	0.03136181856435764	1.0	1	1
choline metabolism	0.03136181856435764	1.0	1	1
endosome to lysosome transport	0.03136181856435764	1.0	1	1
fatty acid catabolism	0.03136181856435764	1.0	1	1
progesterone metabolism	0.03136181856435764	1.0	1	1
acrosome formation	0.03136181856435764	1.0	1	1
somite specification	0.03136181856435764	1.0	1	1
ribonucleoside monophosphate biosynthesis	0.03136181856435764	1.0	1	1
cartilage condensation	0.03136181856435764	1.0	1	1
canalicular bile acid transport	0.03136181856435764	1.0	1	1
negative regulation of lipoprotein lipase activity	0.03136181856435764	1.0	1	1
protection from natural killer cell mediated cytotoxicity	0.03136181856435764	1.0	1	1
transport	0.04332219684179468	1.0	18	374
Kidney medulla 130 kBq
Term	P-Value	Q-Bound	Present	Total
immune response	9.689466962792072E-5	0.13216432937248387	12	107
axonogenesis	0.002125651513147301	1.0	3	9
neutral amino acid transport	0.0027949977293379997	1.0	2	3
neuropeptide signaling pathway	0.008942597881093951	1.0	2	5
complement activation; alternative pathway	0.018029159661648104	1.0	2	7
neuron migration	0.019549191482486086	1.0	3	19
angiogenesis	0.021875204920495647	1.0	4	35
negative regulation of apoptosis	0.02248807094776411	1.0	3	20
response to hypoxia	0.023555596700863764	1.0	2	8
behavior	0.03094085455673484	1.0	1	1
negative regulation of gluconeogenesis	0.03094085455673484	1.0	1	1
positive regulation of axonogenesis	0.03094085455673484	1.0	1	1
calcium-dependent phospholipase A2 activation	0.03094085455673484	1.0	1	1
microtubule bundle formation	0.03094085455673484	1.0	1	1
S-adenosylmethionine biosynthesis	0.03094085455673484	1.0	1	1
posttranslational protein targeting to membrane	0.03094085455673484	1.0	1	1
positive regulation of signal transduction	0.03094085455673484	1.0	1	1
positive regulation of non-apoptotic programmed cell death	0.03094085455673484	1.0	1	1
bone remodeling	0.03094085455673484	1.0	1	1
folic acid metabolism	0.03094085455673484	1.0	1	1
microvillus biogenesis	0.03094085455673484	1.0	1	1
positive regulation of small GTPase mediated signal transduction	0.03094085455673484	1.0	1	1
regulation of hormone secretion	0.03094085455673484	1.0	1	1
canalicular bile acid transport	0.03094085455673484	1.0	1	1
negative regulation of lipoprotein lipase activity	0.03094085455673484	1.0	1	1
negative regulation of enzyme activity	0.03094085455673484	1.0	1	1
positive regulation of fatty acid metabolism	0.03094085455673484	1.0	1	1
amino acid transport	0.036356008845150486	1.0	2	10
defense response	0.04587840414264674	1.0	4	44
Kidney medulla 260 kBq
Term	P-Value	Q-Bound	Present	Total
digestion	0.00440889236043539	1.0	2	3
electron transport	0.0052706736500691695	1.0	12	133
cellular defense response	0.00859197048076741	1.0	2	4
negative regulation of cell adhesion	0.013954394058081175	1.0	2	5
cell-matrix adhesion	0.015396261855221624	1.0	3	14
inflammatory response	0.016664520787572495	1.0	5	39
negative regulation of angiogenesis	0.020398962848418658	1.0	2	6
cell growth	0.027834188851733527	1.0	2	7
regulation of cell adhesion	0.03617400267311395	1.0	2	8
protein complex assembly	0.03617400267311395	1.0	2	8
central nervous system development	0.03617400267311395	1.0	2	8
development	0.03824599138145412	1.0	10	136
adrenal gland development	0.03893917070099587	1.0	1	1
male gonad development	0.03893917070099587	1.0	1	1
ruffle organization and biogenesis	0.03893917070099587	1.0	1	1
transcription initiation from RNA polymerase II promoter	0.03893917070099587	1.0	1	1
fatty acid catabolism	0.03893917070099587	1.0	1	1
positive regulation of protein modification	0.03893917070099587	1.0	1	1
smooth muscle cell proliferation	0.03893917070099587	1.0	1	1
microtubule bundle formation	0.03893917070099587	1.0	1	1
response to starvation	0.03893917070099587	1.0	1	1
regulation of long-term neuronal synaptic plasticity	0.03893917070099587	1.0	1	1
positive regulation of gluconeogenesis	0.03893917070099587	1.0	1	1
regulation of locomotion	0.03893917070099587	1.0	1	1
posttranslational protein targeting to membrane	0.03893917070099587	1.0	1	1
bile acid biosynthesis	0.03893917070099587	1.0	1	1
positive regulation of organ size	0.03893917070099587	1.0	1	1
angiotensin mediated vasoconstriction during regulation of blood pressure	0.03893917070099587	1.0	1	1
positive regulation of neurotransmitter secretion	0.03893917070099587	1.0	1	1
renal response to blood flow during renin-angiotensin regulation of blood pressure	0.03893917070099587	1.0	1	1
positive regulation of actin filament polymerization	0.03893917070099587	1.0	1	1
transmembrane receptor protein tyrosine kinase activation (dimerization)	0.03893917070099587	1.0	1	1
folic acid metabolism	0.03893917070099587	1.0	1	1
response to nutrient	0.03893917070099587	1.0	1	1
amiloride transport	0.03893917070099587	1.0	1	1
positive regulation of small GTPase mediated signal transduction	0.03893917070099587	1.0	1	1
astrocyte activation	0.03893917070099587	1.0	1	1
positive regulation of fatty acid biosynthesis	0.03893917070099587	1.0	1	1
positive regulation of histone acetylation	0.03893917070099587	1.0	1	1
tyrosine phosphorylation of JAK2 protein	0.03893917070099587	1.0	1	1
ovarian follicle rupture	0.03893917070099587	1.0	1	1
canalicular bile acid transport	0.03893917070099587	1.0	1	1
mRNA stabilization	0.03893917070099587	1.0	1	1
synaptic vesicle transport	0.03893917070099587	1.0	1	1
protection from natural killer cell mediated cytotoxicity	0.03893917070099587	1.0	1	1
cysteine biosynthesis	0.03893917070099587	1.0	1	1
Liver 13 kBq
Term	P-Value	Q-Bound	Present	Total
cholesterol biosynthesis	7.517356493937048E-5	0.10253674257730133	6	11
sterol biosynthesis	5.323310793129671E-4	0.3630497960914436	5	10
lipid metabolism	0.003131679973111287	0.9368577523268945	13	71
motor axon guidance	0.006181612735294759	0.9368577523268945	2	2
isoprenoid biosynthesis	0.006181612735294759	0.9368577523268945	2	2
thermoregulation	0.006181612735294759	0.9368577523268945	2	2
acetyl-CoA metabolism	0.006181612735294759	0.9368577523268945	2	2
retinoid metabolism	0.006181612735294759	0.9368577523268945	2	2
G-protein signaling; coupled to cGMP nucleotide second messenger	0.006181612735294759	0.9368577523268945	2	2
electron transport	0.007488496519217963	1.0	19	133
steroid biosynthesis	0.009086137469362036	1.0	6	24
complement activation	0.013588325839413043	1.0	5	19
nuclear mRNA splicing; via spliceosome	0.013588325839413043	1.0	5	19
digestion	0.01757639856065146	1.0	2	3
negative regulation of signal transduction	0.020055909144697185	1.0	4	14
fatty acid metabolism	0.031203814982121762	1.0	6	31
sexual reproduction	0.0333294259738281	1.0	2	4
hyaluronan metabolism	0.0333294259738281	1.0	2	4
mRNA processing	0.03593480530293919	1.0	5	24
regulation of cell growth	0.03593480530293919	1.0	5	24
lipid biosynthesis	0.0386508647568445	1.0	7	41
complement activation; classical pathway	0.04779990663572693	1.0	4	18
Liver 130 kBq
Term	P-Value	Q-Bound	Present	Total
cytolysis	0.001556377039526485	1.0	5	12
sterol biosynthesis	0.00568014272006581	1.0	4	10
motor axon guidance	0.0063482258582328414	1.0	2	2
isoprenoid biosynthesis	0.0063482258582328414	1.0	2	2
retinoid metabolism	0.0063482258582328414	1.0	2	2
cholesterol biosynthesis	0.008371128688133628	1.0	4	11
electron transport	0.008600749887802628	1.0	19	133
lipid metabolism	0.009549244129923999	1.0	12	71
mRNA metabolism	0.013828132861974452	1.0	3	7
nuclear mRNA splicing; via spliceosome	0.014342115897266262	1.0	5	19
one-carbon compound metabolism	0.01596216860399096	1.0	4	13
metabolism	0.03140462317592148	1.0	21	172
nucleoside metabolism	0.03417744348492581	1.0	2	4
Liver 260 kBq
Term	P-Value	Q-Bound	Present	Total
sterol biosynthesis	8.077008280146895E-4	0.697980119730838	5	10
cholesterol biosynthesis	0.0013768317391437974	0.697980119730838	5	11
mRNA metabolism	0.0015351468909036024	0.697980119730838	4	7
lipid metabolism	0.0024603723171267413	0.8389869601402188	14	71
electron transport	0.0043455345570044416	0.916909592440089	21	133
insulin-like growth factor receptor signaling pathway	0.007394432197097492	0.916909592440089	2	2
motor axon guidance	0.007394432197097492	0.916909592440089	2	2
'de novo' pyrimidine base biosynthesis	0.007394432197097492	0.916909592440089	2	2
response to sterol depletion	0.007394432197097492	0.916909592440089	2	2
acetyl-CoA metabolism	0.007394432197097492	0.916909592440089	2	2
retinoid metabolism	0.007394432197097492	0.916909592440089	2	2
immune response	0.00923409327661406	1.0	17	107
response to heat	0.010398379726802584	1.0	3	6
steroid biosynthesis	0.013850922497323202	1.0	6	24
fatty acid metabolism	0.014216472534750108	1.0	7	31
cytolysis	0.015330346669099345	1.0	4	12
complement activation; classical pathway	0.015414620880886618	1.0	5	18
complement activation	0.019478702903006163	1.0	5	19
nuclear mRNA splicing; via spliceosome	0.019478702903006163	1.0	5	19
embryonic heart tube development	0.02091585759175782	1.0	2	3
acute-phase response	0.027016838481136098	1.0	4	14
response to unfolded protein	0.03440472417801615	1.0	4	15
glutathione metabolism	0.035931057576664635	1.0	3	9
metabolism	0.03725757523148272	1.0	22	172
nucleoside metabolism	0.0394594046551656	1.0	2	4
kidney development	0.0394594046551656	1.0	2	4
Lung 13 kBq
Term	P-Value	Q-Bound	Present	Total
nucleosome assembly	0.001343791217928185	0.8518941499100005	7	29
actin polymerization and/or depolymerization	0.0036372176494751853	0.8518941499100005	2	2
positive regulation of peptidyl-tyrosine phosphorylation	0.0036372176494751853	0.8518941499100005	2	2
iron ion homeostasis	0.003805606310032142	0.8518941499100005	3	6
cytoskeleton organization and biogenesis	0.004229592714978871	0.8518941499100005	8	44
immune response	0.004663843446364311	0.8518941499100005	14	107
cell migration	0.006034746224292068	0.8518941499100005	4	13
cell adhesion	0.007589198275355673	0.8518941499100005	14	113
inflammatory response	0.007883401436413593	0.8518941499100005	7	39
cell surface receptor linked signal transduction	0.00798567254122714	0.8518941499100005	6	30
signal transduction	0.009403733396929986	0.8518941499100005	18	164
innate immune response	0.009412613411568058	0.8518941499100005	6	31
Ras protein signal transduction	0.009730713056792972	0.8518941499100005	3	8
leukotriene biosynthesis	0.010475094923537433	0.8518941499100005	2	3
positive regulation of T cell activation	0.010475094923537433	0.8518941499100005	2	3
response to drug	0.010475094923537433	0.8518941499100005	2	3
chromosome organization and biogenesis (sensu Eukaryota)	0.010617449082456017	0.8518941499100005	5	23
negative thymic T cell selection	0.020116242651303403	0.9581042913864334	2	4
learning and/or memory	0.020116242651303403	0.9581042913864334	2	4
establishment and/or maintenance of chromatin architecture	0.020116242651303403	0.9581042913864334	2	4
positive regulation of angiogenesis	0.020116242651303403	0.9581042913864334	2	4
cellular defense response	0.020116242651303403	0.9581042913864334	2	4
complement activation	0.024573326395143844	0.9581042913864334	4	19
protein amino acid dephosphorylation	0.029297491729345038	0.9581042913864334	4	20
negative regulation of apoptosis	0.029297491729345038	0.9581042913864334	4	20
T cell receptor signaling pathway	0.032199327030359826	0.9581042913864334	2	5
actin filament-based movement	0.032199327030359826	0.9581042913864334	2	5
transmembrane receptor protein tyrosine kinase signaling pathway	0.03452287310784749	0.9581042913864334	4	21
mast cell activation	0.046396187390519726	0.9581042913864334	2	6
response to heat	0.046396187390519726	0.9581042913864334	2	6
calcium ion homeostasis	0.048337775841414916	0.9581042913864334	3	14
cell-matrix adhesion	0.048337775841414916	0.9581042913864334	3	14
Lung 130 kBq
Term	P-Value	Q-Bound	Present	Total
cytoskeleton organization and biogenesis	3.246513532561952E-4	0.34925202576867964	6	44
response to hypoxia	5.120997445288558E-4	0.34925202576867964	3	8
striated muscle contraction	0.002714669071019257	0.9257021532175667	2	4
regulation of blood vessel size	0.002714669071019257	0.9257021532175667	2	4
response to unfolded protein	0.0037250526831123705	0.9997163843996414	3	15
oxygen transport	0.004460509850230536	0.9997163843996414	2	5
iron ion homeostasis	0.006596369105276226	0.9997163843996414	2	6
response to heat	0.006596369105276226	0.9997163843996414	2	6
peptidoglycan metabolism	0.006596369105276226	0.9997163843996414	2	6
patterning of blood vessels	0.015172813469159411	1.0	2	9
embryonic development (sensu Mammalia)	0.018700233395552456	1.0	2	10
negative regulation of gluconeogenesis	0.02167964639006359	1.0	1	1
enucleate erythrocyte differentiation	0.02167964639006359	1.0	1	1
muscle thin filament assembly	0.02167964639006359	1.0	1	1
regulation of long-term neuronal synaptic plasticity	0.02167964639006359	1.0	1	1
regulation of locomotion	0.02167964639006359	1.0	1	1
positive regulation of signal transduction	0.02167964639006359	1.0	1	1
positive regulation of non-apoptotic programmed cell death	0.02167964639006359	1.0	1	1
positive regulation of neurotransmitter secretion	0.02167964639006359	1.0	1	1
visceral muscle development	0.02167964639006359	1.0	1	1
negative regulation of lipoprotein lipase activity	0.02167964639006359	1.0	1	1
synaptic vesicle transport	0.02167964639006359	1.0	1	1
response to biotic stimulus	0.02167964639006359	1.0	1	1
rhythmic excitation	0.02167964639006359	1.0	1	1
natriuresis	0.02167964639006359	1.0	1	1
positive regulation of smooth muscle contraction	0.02167964639006359	1.0	1	1
positive regulation of fatty acid metabolism	0.02167964639006359	1.0	1	1
cell cycle arrest	0.026665630115556244	1.0	2	12
acute-phase response	0.03574910013001497	1.0	2	14
protein folding	0.03617738796121285	1.0	4	58
dopamine biosynthesis	0.042893750900004836	1.0	1	2
triacylglycerol biosynthesis	0.042893750900004836	1.0	1	2
pathogenesis	0.042893750900004836	1.0	1	2
negative regulation of protein catabolism	0.042893750900004836	1.0	1	2
diuresis	0.042893750900004836	1.0	1	2
positive regulation of lipid metabolism	0.042893750900004836	1.0	1	2
synaptic transmission; dopaminergic	0.042893750900004836	1.0	1	2
fatty acid oxidation	0.042893750900004836	1.0	1	2
regulation of neurotransmitter secretion	0.042893750900004836	1.0	1	2
positive regulation of glucose import	0.042893750900004836	1.0	1	2
dopamine metabolism	0.042893750900004836	1.0	1	2
fluid secretion	0.042893750900004836	1.0	1	2
regulation of vasoconstriction	0.042893750900004836	1.0	1	2
response to glucose stimulus	0.042893750900004836	1.0	1	2
cellular response to starvation	0.042893750900004836	1.0	1	2
skeletal development	0.045841992403967774	1.0	2	16
Lung 260 kBq
Term	P-Value	Q-Bound	Present	Total
glycolysis	4.28697730881089E-9	5.8474370492180535E-6	14	22
regulation of muscle contraction	1.6213331519263847E-7	1.1057492096137944E-4	8	9
tricarboxylic acid cycle	2.5912286121275537E-6	0.001178145275647328	9	14
cytoskeleton organization and biogenesis	7.737014483130924E-6	0.002638321938747645	16	44
metabolism	3.2769822595230916E-5	0.008939607603978994	37	172
lipid metabolism	4.600010816146737E-5	0.01045735792204025	20	71
fatty acid metabolism	2.698423945713262E-4	0.046172623168601705	11	31
muscle contraction	2.7080717400939416E-4	0.046172623168601705	5	7
glucose transport	6.533203953811768E-4	0.09901433547776946	4	5
electron transport	9.937716693376787E-4	0.1355504556976594	27	133
malate metabolism	0.0013119812099172672	0.14912853086059605	3	3
tricarboxylic acid cycle intermediate metabolism	0.0013119812099172672	0.14912853086059605	3	3
cell communication	0.00178984214579481	0.18779574514339392	4	6
keratinization	0.0048185190266425565	0.4107787470212779	3	4
striated muscle contraction	0.0048185190266425565	0.4107787470212779	3	4
regulation of blood vessel size	0.0048185190266425565	0.4107787470212779	3	4
phosphatidylcholine biosynthesis	0.01106631697349401	0.7119491259693607	3	5
fatty acid beta-oxidation	0.01147560581689188	0.7119491259693607	4	9
phosphocreatine metabolism	0.012005007256081595	0.7119491259693607	2	2
long-chain fatty acid transport	0.012005007256081595	0.7119491259693607	2	2
regulation of vasoconstriction	0.012005007256081595	0.7119491259693607	2	2
glycerol-3-phosphate metabolism	0.012005007256081595	0.7119491259693607	2	2
purine nucleotide metabolism	0.012005007256081595	0.7119491259693607	2	2
cell-cell signaling	0.017492673527169798	0.9941669454608167	4	10
regulation of transcription from RNA polymerase II promoter	0.024331185380392733	1.0	5	16
mitochondrial electron transport; NADH to ubiquinone	0.033391059348291945	1.0	2	3
bone resorption	0.033391059348291945	1.0	2	3
acetyl-CoA biosynthesis	0.033391059348291945	1.0	2	3
adult heart development	0.033391059348291945	1.0	2	3
embryonic heart tube development	0.033391059348291945	1.0	2	3
phosphate metabolism	0.033391059348291945	1.0	2	3
pentose-phosphate shunt	0.033391059348291945	1.0	2	3
retinol metabolism	0.033391059348291945	1.0	2	3
cation transport	0.04567731933394457	1.0	4	13
phosphate transport	0.04656742038680779	1.0	7	31
adenylate cyclase activation	0.048197529989841364	1.0	3	8
fatty acid biosynthesis	0.04924025928479682	1.0	5	19
Spleen 13 kBq
Term	P-Value	Q-Bound	Present	Total
immune response	0.003109441165673287	1.0	12	107
chemotaxis	0.005574900112235235	1.0	5	26
chitin catabolism	0.005988085852212327	1.0	2	3
peptidyl-tyrosine phosphorylation	0.006350635167975653	1.0	3	9
hydrogen peroxide catabolism	0.011617727527788403	1.0	2	4
vesicle-mediated transport	0.011660807085117653	1.0	3	11
ubiquitin-dependent protein catabolism	0.02326305250860796	1.0	3	14
protein amino acid phosphorylation	0.02408631822256993	1.0	10	108
heme biosynthesis	0.027341280553245282	1.0	2	6
complement activation; alternative pathway	0.03714514389263308	1.0	2	7
regulation of actin polymerization and/or depolymerization	0.045464112818285995	1.0	1	1
respiratory tube development	0.045464112818285995	1.0	1	1
negative regulation of gluconeogenesis	0.045464112818285995	1.0	1	1
G2/M transition of mitotic cell cycle	0.045464112818285995	1.0	1	1
cytokine biosynthesis	0.045464112818285995	1.0	1	1
pyridoxine biosynthesis	0.045464112818285995	1.0	1	1
mechanosensory behavior	0.045464112818285995	1.0	1	1
pyrimidine nucleotide metabolism	0.045464112818285995	1.0	1	1
positive regulation of cell fate specification	0.045464112818285995	1.0	1	1
arachidonic acid secretion	0.045464112818285995	1.0	1	1
regulation of growth rate	0.045464112818285995	1.0	1	1
S-adenosylmethionine biosynthesis	0.045464112818285995	1.0	1	1
progesterone receptor signaling pathway	0.045464112818285995	1.0	1	1
beta-lactam antibiotic catabolism	0.045464112818285995	1.0	1	1
positive regulation of signal transduction	0.045464112818285995	1.0	1	1
sequestering of actin monomers	0.045464112818285995	1.0	1	1
response to nutrient	0.045464112818285995	1.0	1	1
regulation of neuronal synaptic plasticity	0.045464112818285995	1.0	1	1
cartilage condensation	0.045464112818285995	1.0	1	1
regulation of axon extension	0.045464112818285995	1.0	1	1
L-cysteine metabolism	0.045464112818285995	1.0	1	1
negative regulation of lipoprotein lipase activity	0.045464112818285995	1.0	1	1
response to antibiotic	0.045464112818285995	1.0	1	1
response to biotic stimulus	0.045464112818285995	1.0	1	1
positive regulation of fatty acid metabolism	0.045464112818285995	1.0	1	1
response to oxidative stress	0.0456577887359671	1.0	3	18
defense response	0.04767777081494559	1.0	5	44
phagocytosis	0.04806702790371796	1.0	2	8
Spleen 130 kBq
Term	P-Value	Q-Bound	Present	Total
cell cycle	1.3530487327544132E-6	0.0018455584714770197	19	93
cell division	6.467655207179745E-6	0.0044109408512965865	13	52
microtubule-based movement	6.393962291616704E-5	0.02907121521921728	7	19
mitosis	2.527672885580786E-4	0.0861936453983048	8	30
response to unfolded protein	0.0012826637924787747	0.3499106825882098	5	15
B cell receptor signaling pathway	0.0034864682227614342	0.6979108414249117	2	2
heme biosynthesis	0.0035816538782803384	0.6979108414249117	3	6
cytokinesis	0.0059950694248232	1.0	3	7
microtubule-based process	0.007474433876488152	1.0	4	14
negative regulation of protein kinase activity	0.00917585343902403	1.0	3	8
regulation of G-protein coupled receptor protein signaling pathway	0.010049750158222882	1.0	2	3
chitin catabolism	0.010049750158222882	1.0	2	3
T cell proliferation	0.010049750158222882	1.0	2	3
carbohydrate metabolism	0.01722202019316046	1.0	7	46
chromosome segregation	0.01931616979892835	1.0	2	4
leukotriene metabolism	0.01931616979892835	1.0	2	4
macrophage differentiation	0.01931616979892835	1.0	2	4
hydrogen peroxide catabolism	0.01931616979892835	1.0	2	4
porphyrin biosynthesis	0.01931616979892835	1.0	2	4
response to DNA damage stimulus	0.0435405962094204	1.0	4	23
iron ion homeostasis	0.044627018639737275	1.0	2	6
response to heat	0.044627018639737275	1.0	2	6
DNA recombination	0.044627018639737275	1.0	2	6
Spleen 260 kBq
Term	P-Value	Q-Bound	Present	Total
chemotaxis	1.116144774928682E-7	1.5224214730027224E-4	10	26
immune response	3.4093387579587464E-7	2.325169032927865E-4	19	107
inflammatory response	3.506066200738675E-4	0.15940914326025177	8	39
regulation of cell growth	6.441469460595195E-4	0.21965410860629617	6	24
peptidoglycan metabolism	0.0018128080479475532	0.49423071043331995	3	6
response to glucose stimulus	0.002174035383137771	0.49423071043331995	2	2
locomotory behavior	0.0030634075997874534	0.5223109957637608	3	7
collagen catabolism	0.0030634075997874534	0.5223109957637608	3	7
central nervous system development	0.004733421967627798	0.7173763959827019	3	8
arginine catabolism	0.006320679413528117	0.7837642472774866	2	3
chitin catabolism	0.006320679413528117	0.7837642472774866	2	3
response to oxidative stress	0.008460134473097722	0.9616352851087743	4	18
nucleotide catabolism	0.012252441472193547	1.0	2	4
induction of positive chemotaxis	0.012252441472193547	1.0	2	4
hydrogen peroxide catabolism	0.012252441472193547	1.0	2	4
defense response	0.015504139741119652	1.0	6	44
urea cycle	0.019794913725390828	1.0	2	5
neuropeptide signaling pathway	0.019794913725390828	1.0	2	5
negative regulation of signal transduction	0.025000888918285526	1.0	3	14
iron ion homeostasis	0.028785966564045543	1.0	2	6
protein homooligomerization	0.028785966564045543	1.0	2	6
phagocytosis; engulfment	0.028785966564045543	1.0	2	6
complement activation; alternative pathway	0.03907499014976187	1.0	2	7
negative regulation of transforming growth factor beta receptor signaling pathway	0.04672700484114509	1.0	1	1
estrogen metabolism	0.04672700484114509	1.0	1	1
endosome organization and biogenesis	0.04672700484114509	1.0	1	1
intermediate filament-based process	0.04672700484114509	1.0	1	1
negative regulation of gluconeogenesis	0.04672700484114509	1.0	1	1
glial cell migration	0.04672700484114509	1.0	1	1
androgen metabolism	0.04672700484114509	1.0	1	1
negative regulation of type I hypersensitivity	0.04672700484114509	1.0	1	1
cytokine biosynthesis	0.04672700484114509	1.0	1	1
lysosomal transport	0.04672700484114509	1.0	1	1
mechanosensory behavior	0.04672700484114509	1.0	1	1
pyrimidine nucleotide metabolism	0.04672700484114509	1.0	1	1
positive regulation of innate immune response	0.04672700484114509	1.0	1	1
positive regulation of cell fate specification	0.04672700484114509	1.0	1	1
arachidonic acid secretion	0.04672700484114509	1.0	1	1
T-helper 1 type immune response	0.04672700484114509	1.0	1	1
beta-lactam antibiotic catabolism	0.04672700484114509	1.0	1	1
positive regulation of signal transduction	0.04672700484114509	1.0	1	1
heparan sulfate proteoglycan metabolism	0.04672700484114509	1.0	1	1
negative regulation of lipoprotein metabolism	0.04672700484114509	1.0	1	1
positive regulation of non-apoptotic programmed cell death	0.04672700484114509	1.0	1	1
T cell selection	0.04672700484114509	1.0	1	1
regulation of myeloid cell differentiation	0.04672700484114509	1.0	1	1
post-embryonic development	0.04672700484114509	1.0	1	1
regulation of DNA replication	0.04672700484114509	1.0	1	1
positive regulation of small GTPase mediated signal transduction	0.04672700484114509	1.0	1	1
neutrophil activation	0.04672700484114509	1.0	1	1
arginine metabolism	0.04672700484114509	1.0	1	1
response to antibiotic	0.04672700484114509	1.0	1	1
response to biotic stimulus	0.04672700484114509	1.0	1	1
negative regulation of lipid catabolism	0.04672700484114509	1.0	1	1
positive regulation of fatty acid metabolism	0.04672700484114509	1.0	1	1
negative regulation of T cell activation	0.04672700484114509	1.0	1	1
